# Supplementary material for: Serine 31 Phosphorylation-Driven Regulation of AGPase Activity: Potential Implications for Enhanced Starch Yields in Crops
Source: Int J Mol Sci. 2023 Oct 18;24(20):15283. doi: 10.3390/ijms242015283 (PMC10607544; doi:10.3390/ijms242015283)
Supplement: Supplementary file 1 [file ijms-24-15283-s001.zip]

Archive with 1 entries (1 files):
- ijms-2641233-supplementary.pdf
